# Supplementary material for: Reliability, Objectivity, Validity and Reference Levels of the Austrian Balance Check (ABC)—A Novel Balance Field Test for Children, Adolescents and Young Adults to Assess Static Balance
Source: Sports (Basel). 2025 Jan 2;13(1):5. doi: 10.3390/sports13010005 (PMC11769504; doi:10.3390/sports13010005)
Supplement: Supplementary file 1 [file sports-13-00005-s001.zip]

Archive with 1 entries (1 files):
- sports-3350795-supplementary.pdf
